# Supplementary material for: Evidence for broad cross-reactivity of the SARS-CoV-2 NSP12-directed CD4+ T-cell response with pre-primed responses directed against common cold coronaviruses
Source: Front Immunol. 2023 May 5;14:1182504. doi: 10.3389/fimmu.2023.1182504 (PMC10196118; doi:10.3389/fimmu.2023.1182504)
Supplement: Supplementary file 4 [file Table_1.xlsx]

## Sheet: Tabelle1
	peptide #	amino acid		amino acid sequence		peptide pool	from	to	spanning
	1	1	15	SADAQSFLNRVCGVS		1	1	47	47 peptides
	2	6	20	SFLNRVCGVSAARLT		2	48	93	46 peptides
	3	11	25	VCGVSAARLTPCGTG		3	94	139	46 peptides
	4	16	30	AARLTPCGTGTSTDV		4	140	185	46 peptides
	5	21	35	PCGTGTSTDVVYRAF
	6	26	40	TSTDVVYRAFDIYND
	7	31	45	VYRAFDIYNDKVAGF
	8	36	50	DIYNDKVAGFAKFLK		CCC peptides
	9	41	55	KVAGFAKFLKTNCCR		CCC	amino acid sequence
	10	46	60	AKFLKTNCCRFQEKD		229E	ILLERYVSLAIDAYP
	11	51	65	TNCCRFQEKDEDDNL		NL63	VLLERYVSLAIDAYP
	12	56	70	FQEKDEDDNLIDSYF		HKU1	LLIERFVSLAIDAYP
	13	61	75	EDDNLIDSYFVVKRH
	14	66	80	IDSYFVVKRHTFSNY		229E	LQKHFSMMILSDDSV
	15	71	85	VVKRHTFSNYQHEET		NL63	LRKHFSMMILSDDGV
	16	76	90	TFSNYQHEETIYNLL		HKU1	LCKHFSMMILSDDGV
	17	81	95	QHEETIYNLLKDCPA
	18	86	100	IYNLLKDCPAVAKHD		229E	EDIHRVYAALGKVVA
	19	91	105	KDCPAVAKHDFFKFR		NL63	EDIHRVYASLGKIVA
	20	96	110	VAKHDFFKFRIDGDM		HKU1	PDIINIYKKLGPIFN
	21	101	115	FFKFRIDGDMVPHIS
	22	106	120	IDGDMVPHISRQRLT		229E	KCDRAMPSMIRMLSA
	23	111	125	VPHISRQRLTKYTMA		NL63	KCDRALPNMIRMISA
	24	116	130	RQRLTKYTMADLVYA		HKU1	KCDRAMPNILRIVSS
	25	121	135	KYTMADLVYALRHFD
	26	126	140	DLVYALRHFDEGNCD		229E	SSNINCVLSVNSSNC
	27	131	145	LRHFDEGNCDTLKEI		NL63	SSNINRLLSVPSDSC
	28	136	150	EGNCDTLKEILVTYN		HKU1	TANVCSLMACNGHKI
	29	141	155	TLKEILVTYNCCDDD
	30	146	160	LVTYNCCDDDYFNKK		229E	TTAYANSVFNIFQAV
	31	151	165	CCDDDYFNKKDWYDF		NL63	STAYANSIFNIFQAV
	32	156	170	YFNKKDWYDFVENPD		HKU1	TTAFANSVFNICQAV
	33	161	175	DWYDFVENPDILRVY
	34	166	180	VENPDILRVYANLGE		229E	TLKHFFFTQKGDAAI
	35	171	185	ILRVYANLGERVRQA		NL63	TLKHFFFAQNGDAAV
	36	176	190	ANLGERVRQALLKTV		HKU1	DLKHFFFTQDGNAAI
	37	181	195	RVRQALLKTVQFCDA
	38	186	200	LLKTVQFCDAMRNAG		229E	TKRNILPTMTQLNLK
	39	191	205	QFCDAMRNAGIVGVL		NL63	TKRNVLPTMTQLNLK
	40	196	210	MRNAGIVGVLTLDNQ		HKU1	TKRNVLPTLTQMNLK
	41	201	215	IVGVLTLDNQDLNGN
	42	206	220	TLDNQDLNGNWYDFG		MHCII binding capacity peptides
	43	211	225	DLNGNWYDFGDFIQT		peptide #	amino acid sequence
	44	216	230	WYDFGDFIQTTPGSG		48	SYYSLLMPILTLTRA
	45	221	235	DFIQTTPGSGVPVVD		49	LMPILTLTRALTAES
	46	226	240	TPGSGVPVVDSYYSL		50	TLTRALTAESHVDTD
	47	231	245	VPVVDSYYSLLMPIL		91	SDYDYYRYNLPTMCD
	48	236	250	SYYSLLMPILTLTRA		92	YRYNLPTMCDIRQLL
	49	241	255	LMPILTLTRALTAES		105	YEDQDALFAYTKRNV
	50	246	260	TLTRALTAESHVDTD		106	ALFAYTKRNVIPTIT
	51	251	265	LTAESHVDTDLTKPY		129	KHTTCCSLSHRFYRL
	52	256	270	HVDTDLTKPYIKWDL		130	CSLSHRFYRLANECA
	53	261	275	LTKPYIKWDLLKYDF		131	RFYRLANECAQVLSE
	54	266	280	IKWDLLKYDFTEERL		137	SSGDATTAYANSVFN
	55	271	285	LKYDFTEERLKLFDR		148	DVDTDFVNEFYAYLR
	56	276	290	TEERLKLFDRYFKYW		149	FVNEFYAYLRKHFSM
	57	281	295	KLFDRYFKYWDQTYH		150	YAYLRKHFSMMILSD
	58	286	300	YFKYWDQTYHPNCVN
	59	291	305	DQTYHPNCVNCLDDR
	60	296	310	PNCVNCLDDRCILHC
	61	301	315	CLDDRCILHCANFNV
	62	306	320	CILHCANFNVLFSTV
	63	311	325	ANFNVLFSTVFPLTS
	64	316	330	LFSTVFPLTSFGPLV
	65	321	335	FPLTSFGPLVRKIFV
	66	326	340	FGPLVRKIFVDGVPF
	67	331	345	RKIFVDGVPFVVSTG
	68	336	350	DGVPFVVSTGYHFRE
	69	341	355	VVSTGYHFRELGVVH
	70	346	360	YHFRELGVVHNQDVN
	71	351	365	LGVVHNQDVNLHSSR
	72	356	370	NQDVNLHSSRLSFKE
	73	361	375	LHSSRLSFKELLVYA
	74	366	380	LSFKELLVYAADPAM
	75	371	385	LLVYAADPAMHAASG
	76	376	390	ADPAMHAASGNLLLD
	77	381	395	HAASGNLLLDKRTTC
	78	386	400	NLLLDKRTTCFSVAA
	79	391	405	KRTTCFSVAALTNNV
	80	396	410	FSVAALTNNVAFQTV
	81	401	415	LTNNVAFQTVKPGNF
	82	406	420	AFQTVKPGNFNKDFY
	83	411	425	KPGNFNKDFYDFAVS
	84	416	430	NKDFYDFAVSKGFFK
	85	421	435	DFAVSKGFFKEGSSV
	86	426	440	KGFFKEGSSVELKHF
	87	431	445	EGSSVELKHFFFAQD
	88	436	450	ELKHFFFAQDGNAAI
	89	441	455	FFAQDGNAAISDYDY
	90	446	460	GNAAISDYDYYRYNL
	91	451	465	SDYDYYRYNLPTMCD
	92	456	470	YRYNLPTMCDIRQLL
	93	461	475	PTMCDIRQLLFVVEV
	94	466	480	IRQLLFVVEVVDKYF
	95	471	485	FVVEVVDKYFDCYDG
	96	476	490	VDKYFDCYDGGCINA
	97	481	495	DCYDGGCINANQVIV
	98	486	500	GCINANQVIVNNLDK
	99	491	505	NQVIVNNLDKSAGFP
	100	496	510	NNLDKSAGFPFNKWG
	101	501	515	SAGFPFNKWGKARLY
	102	506	520	FNKWGKARLYYDSMS
	103	511	525	KARLYYDSMSYEDQD
	104	516	530	YDSMSYEDQDALFAY
	105	521	535	YEDQDALFAYTKRNV
	106	526	540	ALFAYTKRNVIPTIT
	107	531	545	TKRNVIPTITQMNLK
	108	536	550	IPTITQMNLKYAISA
	109	541	555	QMNLKYAISAKNRAR
	110	546	560	YAISAKNRARTVAGV
	111	551	565	KNRARTVAGVSICST
	112	556	570	TVAGVSICSTMTNRQ
	113	561	575	SICSTMTNRQFHQKL
	114	566	580	MTNRQFHQKLLKSIA
	115	571	585	FHQKLLKSIAATRGA
	116	576	590	LKSIAATRGATVVIG
	117	581	595	ATRGATVVIGTSKFY
	118	586	600	TVVIGTSKFYGGWHN
	119	591	605	TSKFYGGWHNMLKTV
	120	596	610	GGWHNMLKTVYSDVE
	121	601	615	MLKTVYSDVENPHLM
	122	606	620	YSDVENPHLMGWDYP
	123	611	625	NPHLMGWDYPKCDRA
	124	616	630	GWDYPKCDRAMPNML
	125	621	635	KCDRAMPNMLRIMAS
	126	626	640	MPNMLRIMASLVLAR
	127	631	645	RIMASLVLARKHTTC
	128	636	650	LVLARKHTTCCSLSH
	129	641	655	KHTTCCSLSHRFYRL
	130	646	660	CSLSHRFYRLANECA
	131	651	665	RFYRLANECAQVLSE
	132	656	670	ANECAQVLSEMVMCG
	133	661	675	QVLSEMVMCGGSLYV
	134	666	680	MVMCGGSLYVKPGGT
	135	671	685	GSLYVKPGGTSSGDA
	136	676	690	KPGGTSSGDATTAYA
	137	681	695	SSGDATTAYANSVFN
	138	686	700	TTAYANSVFNICQAV
	139	691	705	NSVFNICQAVTANVN
	140	696	710	ICQAVTANVNALLST
	141	701	715	TANVNALLSTDGNKI
	142	706	720	ALLSTDGNKIADKYV
	143	711	725	DGNKIADKYVRNLQH
	144	716	730	ADKYVRNLQHRLYEC
	145	721	735	RNLQHRLYECLYRNR
	146	726	740	RLYECLYRNRDVDTD
	147	731	745	LYRNRDVDTDFVNEF
	148	736	750	DVDTDFVNEFYAYLR
	149	741	755	FVNEFYAYLRKHFSM
	150	746	760	YAYLRKHFSMMILSD
	151	751	765	KHFSMMILSDDAVVC
	152	756	770	MILSDDAVVCFNSTY
	153	761	775	DAVVCFNSTYASQGL
	154	766	780	FNSTYASQGLVASIK
	155	771	785	ASQGLVASIKNFKSV
	156	776	790	VASIKNFKSVLYYQN
	157	781	795	NFKSVLYYQNNVFMS
	158	786	800	LYYQNNVFMSEAKCW
	159	791	805	NVFMSEAKCWTETDL
	160	796	810	EAKCWTETDLTKGPH
	161	801	815	TETDLTKGPHEFCSQ
	162	806	820	TKGPHEFCSQHTMLV
	163	811	825	EFCSQHTMLVKQGDD
	164	816	830	HTMLVKQGDDYVYLP
	165	821	835	KQGDDYVYLPYPDPS
	166	826	840	YVYLPYPDPSRILGA
	167	831	845	YPDPSRILGAGCFVD
	168	836	850	RILGAGCFVDDIVKT
	169	841	855	GCFVDDIVKTDGTLM
	170	846	860	DIVKTDGTLMIERFV
	171	851	865	DGTLMIERFVSLAID
	172	856	870	IERFVSLAIDAYPLT
	173	861	875	SLAIDAYPLTKHPNQ
	174	866	880	AYPLTKHPNQEYADV
	175	871	885	KHPNQEYADVFHLYL
	176	876	890	EYADVFHLYLQYIRK
	177	881	895	FHLYLQYIRKLHDEL
	178	886	900	QYIRKLHDELTGHML
	179	891	905	LHDELTGHMLDMYSV
	180	896	910	TGHMLDMYSVMLTND
	181	901	915	DMYSVMLTNDNTSRY
	182	906	920	MLTNDNTSRYWEPEF
	183	911	925	NTSRYWEPEFYEAMY
	184	916	930	WEPEFYEAMYTPHTV
	185	921	935	PEFYEAMYTPHTVLQ
