# Supplementary material for: Evidence for broad cross-reactivity of the SARS-CoV-2 NSP12-directed CD4+ T-cell response with pre-primed responses directed against common cold coronaviruses
Source: Front Immunol. 2023 May 5;14:1182504. doi: 10.3389/fimmu.2023.1182504 (PMC10196118; doi:10.3389/fimmu.2023.1182504)
Supplement: Supplementary file 5 [file Table_2.xlsx]

## Sheet: Tabelle1
Identifier	HH-N12-1	HH-N12-2	HH-N12-3	HH-N12-4	HH-N12-5	HH-N12-6	HH-N12-7	HH-N12-8	HH-N12-9	HH-N12-10	HH-N12-11	HH-N12-12	HH-N12-13	HH-N12-14	HH-N12-15	HH-N12-16	HH-N12-17	HH-N12-18/30	HH-N12-19	HH-N12-20	HH-N12-21	HH-N12-22	HH-N12-23	HH-N12-24	HH-N12-25	HH-N12-26	HH-N12-27	HH-N12-28	HH-N12-29	HH-N12-31	HH-N12-32	HH-N12-33	HH-N12-34	HH-N12-35	HH-N12-36	HH-N12-37
Patient Group	acute	acute	acute	acute	acute	acute	acute	acute	resolved	resolved	resolved	resolved	acute	acute	acute	acute	acute	NC + resolved	resolved	resolved	acute	acute	NC	resolved	NC	NC	NC	NC	NC	NC	NC	NC	Longitudinal: NC+resolved	Longitudinal: NC+resolved	Longitudinal: NC+resolved	Longitudinal: NC+resolved
Year of Birth	1939	1960	1956	1959	1945	1958	1970	1936	1969	1966	1970	1998	2002	1961	1960	1926	1979	2000	unknown	1959	1977	1940	1994	1996	2000	1988	1993	unknown	unknown	unknown	unknown	unknown	1997	1996	1998	2000-06-15
Sex	male	male	female	male	male	male	male	male	male	female	female	male	male	male	female	female	female	male	male	male	female	male	female	female	male	female	male	unknown	unknown	unknown	unknown	unknown	male	female	male	male
Sample Collection Date	2021-04-28	2021-05-06	2021-05-12	2021-05-27	2021-06-04	2021-06-01	2021-06-08	2021-06-08	2021-06-23	2021-06-30	2021-06-30	2021-07-07	2021-07-21	2021-08-04	2021-08-18	2021-09-20	2021-09-21	2021-09-29	2021-09-30	2021-10-26	2021-10-26	2021-11-02	2021-11-02	2021-12-01	2022-01-02	2022-01-02	2022-01-02	thawed	thawed	thawed	thawed	thawed	2022-05-05	2022-05-05	2022-05-05	2022-05-05
Disease Severity	mild	moderate	moderate	moderate	severe	severe/critical	critical	severe	moderate (breakthrough after 1x Oxford/AstraZeneca)	critical	mild	mild	mild (breakthrough after 1x Pfizer/Biontech)	moderate	severe	severe (breakthrough after dual vaccination Pfizer/Biontech)	moderate (breakthrough after Oxford/AstraZeneca and Pfizer/Biontech)	mild	mild	severe	mild	severe (breakthrough after dual vaccination)	X	mild	X	X	X	X	X	X	X	X	mild	mild	mild	mild
Days since Diagnosis	23d	9d	9d	8d	25d	28d	24d	65d	25d	448d	241d	243d	2d	5d	12d	6d	4d	11d	unknown	50d	1d	3d	X	29d	X	X	X	X	X	X	X	X	20d	28d	16d	13d
Days since Symptoms Onset	25d	10d	11d	13d	20d	22d	27d	68d	31d	453d	244d	246d	9d	6d	21d	9d	9d	13d	unknown	47d	1d	8d	X	31d	X	X	X	X	X	X	X	X	122d	31d	17d	15d
Virus Genomics	B.1.1.7 (del69, N501Y)	B.1.1.7 (del69, N501Y)	B.1.1.7 (del69, N501Y)	B.1.1.7 (del69, N501Y)	B.1.1.7 (del69, N501Y)	B.1.1.7 (del69, N501Y)	B.1.1.7 (del69, N501Y)	B.1.1.7 (del69, N501Y)	B.1.1.7 (del69, N501Y)	no variants at this time	unknown	unknown	B.1.617.2	B.1.617.2 (L452R, P681R)	B.1.617.2	B.1.617.2 (L452R, P681R)	B.1.617.2 (L452R, P681R)	unknown	unknown	unknown	B.1.617.2	B.1.617.2	X	B.1.617.2	X	X	X	X	X	X	X	X	B.1.617.2	B.1.617.2	B.1.617.2	B.1.617.2
COVID-19 Medication	Casirvimab/Imdevimab	Dexamethason	Casirvimab/Imdevimab Remdesivir Dexamethason	Casirvimab/Imdevimab Dexamethason	Dexamethason	Casirvimab/Imdevimab Remdesivir Dexamethason	Tocilizumab Dexamethason	Casirvimab/Imdevimab Remdesivir Dexamethason	Casirvimab/Imdevimab	none	none	none	none	Casirvimab/Imdevimab Remdesivir	Dexamethason Tocilizumab	Dexamethason	Casirivimab/Indevimab	X	unknown	Tocilizumab Dexamethason	none	Casirivimab/Indevimab	X	none	X	X	X	X	X	X	X	X	none	none	none	none
Comorbidities	Prostate Carcinoma Atrial fibrillation	Diabetes mellitus II known thrombocytopenia	AML (M4), COPD, arterial hypertension, PAD	Rectal Carcinoma, NCPH, Depression, Triple-A-Syndrome	VHF, BPH, aHt	Prostate Carcinoma, neurogenic micturition disorder, Diabetes mellitus	Diabetes mellitus	Mitral valve endocarditis, Bronchial Carcinoma, MPA, artrial fibrillation, COPD, Triple-A-Syndrome, Steroid diabetes	acute prerenal renal failure, NTx 2003 with chronic graft failure, arterial hypertension, Colitis ulcerosa	artrial fibrillation Vulvar carcinoma	none	none	none	cHBV NASH Diabetes mellitus II OSAS	none	Heart failure due to tricuspid and mitral valve insufficiency, Depression, Stroke	CMV and BK virus reactivation, NTx for benign nephrosclerosis, Hypothyroidism	X	unknown	DLBCL arterial Hypertension Diabetes mellitus II CAD dilated cardiomyopathy	Hypothyroidism	Myasthenia gravis, Jaw necrosis, CAD, Multifactorial vertigo, Zoster neuralgia, Polyneuropathy, Diverticulosis, Steatosis hepatis	X	none	X	X	X	unknown	unknown	unknown	unknown	unknown	none	none	none	none
Concormitant Medication	ASA, Decortin H, Decristol, Folate, Pantoprazole, Tamsulosin, Torasemide, Enzalutamide	none	Bisoprolol, Pantoprazole, Posaconazole, Allopurinol, Folate, Ramipril, Meropenem, Vancomycin, Aciclovir, Cotrimoxazole, Amlodipine, Amphotericin B, Ciprofloxacin	Citalopram, Mirtazapin, Simvastatin, Spironolactone, FOLFOX, Bevacizumab	Enoxaparin, Apixaban, Metroprolol, Tamsulosin, Ramipril, Pregabalin	Insulin Amlodipin MCP PCM	none diabetes diet led	ASA, Folate, Pantoprazole, Prednisolon, Rifampicin, Epoetin, Vancomycin, Insulin	Tacrolimus, MMF, Prednisolon, Cortimoxazol, Torasemide, Mesalazine	Metoprolol Xarelto Esomeprazol	none	none	none	none	none	Torasemid Dekristol Candesartan Clopidogrel Metoprolol Omeprazol Citalopram	Amlodipin, ASS, Candesartan, Cotrimoxazol, Tcrolimus, L-Thyroxin, Doxazosin, MPA, Metoprolol, Pantoprazol, Prednisolone, Valganciclovir	X	unknown	Allopurinol, Atorvastatin, Clopidogrel, Clexane, Ipatropiumbromid, Metoprolol, Ramipril, Salbutamol, Torasemid, Irenat	L-Thyrox, Pantoprazol, Novalgin, Clexane	ASS, Ambroxol, Atorvastatin, Azathioprin, Vit D, Fluconazol, Folsäure, Gabapentin, Macrogol, Metamizol, Mirtazapin, Oxycodon, Pantoprazol, Prednisolon, Pyridostigmin, Torasemid	X	none	X	X	X	unknown	unknown	unknown	unknown	unknown	none	none	iron supplemention	none
Immunosuppression	no	no	yes (Chemotherapy with Daunorubicin and Cytarabin)	yes (Chemotherapy with FOLFOX and Bevacizumab)	yes	yes Radiotherapy	none diabetes diet led	yes MPA	yes (Tacrolimus, MMF and Prednisolone after NTx and Mesalazin due to CU)	no	no	no	no	no	no	no	yes (Tacrolimus, MPA and Prdnisolone after NTx)	no	unknown	yes (6x R-CEOP June 2021)	no	yes (AZA, Prednisolone)	no	none	no	no	no	unknown	unknown	unknown	unknown	unknown	no	no	no	none
Blood Count Date	23.04.2021 (5d)	05.05.2021 (1d)	2021-05-12	2021-05-26	31.05. (4d)	28.05. (4d)	07.06.	08.06.	2021-06-23	2021-06-30	n/a	n/a	20.07.	2021-08-03	2021-08-17	20.09.	2021-09-21			2021-10-24		02.11.		2021-12-01
Hemoglobin (14,0-17,5 g/dl)	8.6	14.3	11.6	8.6	10.2	13.3	14.9	8.6	10.3	14.5	n/a	n/a	15.7	13.8	12	11.6	12.8			11		9		13.1
White Blood Cell Count (3,8-11,0 Mrd/l)	5	5.2	2.1	6.6	9.6	8.9	6.2	9.4	9.3	5	n/a	n/a	5.2	5	12.6	12.1	9			10.4		6.6		5.6
Lymphocyte Count (1,1-3,4 Mrd/l)	1,13 (17.04.)	0,84 (16,3%)	0,62 (29,1%)	0,74 (11,6%; 28.05.)	1,45 (15%)	0,48 (5,3%)	1,98 (35,4%; 11.06.)	0,89 (9,5%)	0,73 (7,7%, 22.06.)	1,53 (30,6%)	n/a	n/a	0,71 (13,8%)	1,94 (38,9%)	2,23 (15,4%, 16.08.)	6,8 (23.09.)	0,73 (43,3%, 10.09.)			n/a		0,56 (11,6%, 03.11.)		1,61 (28%)
Platelet Tount (150-400 Mrd/l)	217	100	61	127	107	220	188	207	246	305	n/a	n/a	133	289	358	382	241			n/a		337		279
T Lymphocyte Count (900-2900/µl)	n/a	398 (09.05.)	n/a	n/a	n/a	154 (16.05.)	568 (21.05.)	n/a	n/a	n/a	n/a	n/a	n/a	n/a	n/a	n/a	n/a			n/a		266 (03.11.)		1200
T Lymphocyte % (55-84%)	n/a	77% (09.05.)	n/a	n/a	n/a	79 (16.05.)	35 (21.05.)	n/a	n/a	n/a	n/a	n/a	n/a	n/a	n/a	n/a	n/a			n/a		71 (03.11.)		81
CD4 Count (500-1350/µl)	n/a	194 (09.05.)	n/a	n/a	n/a	101 (16.05.)	381 (21.05.)	n/a	n/a	n/a	n/a	n/a	n/a	n/a	n/a	n/a	n/a			n/a		139 (03.11.)		683
CD4 % (31-60%)	n/a	38% (09.05.)	n/a	n/a	n/a	52 (16.05.)	32 (21.05.)	n/a	n/a	n/a	n/a	n/a	n/a	n/a	n/a	n/a	n/a			n/a		37 (03.11.)		46
CD8 Count (290-930/µl)	n/a	187 (09.05.)	n/a	n/a	n/a	49 (16.05.)	135 (21.05.)	n/a	n/a	n/a	n/a	n/a	n/a	n/a	n/a	n/a	n/a			n/a		123 (03.11.)		467
CD8 % (13-41%)	n/a	36% (09.05)	n/a	n/a	n/a	25 (16.05.)	11 (21.05.)	n/a	n/a	n/a	n/a	n/a	n/a	n/a	n/a	n/a	n/a			n/a		33 (03.11.)		32
CD4/CD8 Ratio (0,6-3,6)	n/a	1,04 (09.05.)	n/a	n/a	n/a	2,08 (16.05.)	2,83 (21.05.)	n/a	n/a	n/a	n/a	n/a	n/a	n/a	n/a	n/a	n/a			n/a		1,13 (03.11.)		1.46
Tregs % (5,7-10,1%)	n/a	n/a	n/a	n/a	n/a	5,8 (16.05.)	8,1 (21.05.)	n/a	n/a	n/a	n/a	n/a	n/a	n/a	n/a	n/a	n/a			n/a		n/a		n/a
CRP (<5 mg/l)	25	<4	<4	26	67	9	<4	58	29	14	n/a	n/a	<4 (19.07.)	30	<4	118	<4			9		163		<4
IL-6 (<4,4 ng/l)	25,3 (17.04.)	42	n/a	n/a	n/a	7,7 (20.05.)	241,9 (31.05.)	n/a	n/a	3.9	n/a	n/a	n/a	n/a	101,5 (16.08.)	n/a	n/a			n/a		n/a		n/a
Ferritin (22-322 µg/l)	1690,9 (17.04.)	758.2	7357 (10.05.)	1872,7 (28.05.)	135.3	321,9 (20.05.)	581.7	748.3	846,5 (22.06.)	23.1	n/a	n/a	71.1	397.3	995,3 (16.08.)	154,3 (23.09.)	n/a			n/a		330 (03.11.)		n/a
Procalcitonin (<0,5 µg/l)	0,11 (17.04.)	0.06	0,2 (09.05.)	0,12 (28.05.)	0.09	0,03 (20.05.)	0,02 (31.05.)	86.99	0,64 (22.06.)	<0,02	n/a	n/a	n/a	0.05	<0,02 (16.08.)	0.04	0,06 (07.09.)			n/a		6,92 (03.11.)		n/a
D-dimers (0,21-0,52 mg/l FEU)	4,63 (17.04.)	0.43	1,89 (09.05.)	4.43 (28.05.)	0.57	6,98 (20.05.)	0,5 (11.06.)	14.74	1,2 (21.06.)	0.32	n/a	n/a	<0,19	0.41	8,21 (16.08.)	2.64	n/a			26.19		1,55 (03.11.)		n/a
Serology Date	2021-04-22	2021-05-09	2021-06-02	2021-10-05	5/17/2021	2021-08-05	5/20/2021	2021-08-06	2021-06-22	2021-07-12	2021-11-09	2021-11-10	2021-07-20	30.07.	2021-08-13	2021-09-16	n/a					2021-10-31		2021-12-01
Ncl	positive	positive	negative	negative	positive	negative	positive	positive	negative	positive	positive	positive	negative	negative	positive	negative	n/a					negative		positive
Spk	positive	positive	positive	negative	positive	negative	positive	positive	positive	positive	positive	positive	positive	positive	positive	positive	n/a					positive		positive
Spk [AU/ml]	6103	41.37	233.5	< 0,4	6.62		49.02	292.6	98.92	3831	3897	4571	91	4	103.7	>25000	n/a					163		28.3
Spk Trimer	n/a	positive	positive	negative	n/a	negative	n/a	n/a	n/a	n/a	positive	positive	n/a	n/a	n/a	n/a	n/a							positive
Spk Trimer [BAU/ml]	n/a	222	20600	< 4,81	n/a	< 4,81	n/a	n/a	n/a	n/a	1450	1690	n/a	n/a	n/a	n/a	n/a							107
