# Supplementary material for: Evidence for broad cross-reactivity of the SARS-CoV-2 NSP12-directed CD4+ T-cell response with pre-primed responses directed against common cold coronaviruses
Source: Front Immunol. 2023 May 5;14:1182504. doi: 10.3389/fimmu.2023.1182504 (PMC10196118; doi:10.3389/fimmu.2023.1182504)
Supplement: Supplementary file 7 [file Table_4.xlsx]

## Sheet: Tabelle1
		HH-N12-18		HH-N12-34		HH-N12-35		HH-N12-36		HH-N12-37
	peptide	pre COVID-19	post COVID-19	pre COVID-19	post COVID-19	pre COVID-19	post COVID-19	pre COVID-19	post COVID-19	pre COVID-19	post COVID-19
	1	0	0	0	0	0	0	0	0.037	0	0
	2	0	0	0	0	0	0	0	0	0	0
	3	0	0	0	0	0	0	0	0	0	0
	4	0	0	0	0	0	0	0	0	0	0
	5	0	0	0	0	0	0	0	0	0	0
	6	0	0	0	0	0	0	0	0	0	0
	7	0	0	0	0	0	0	0	0	0	0
	8	0	0	0	0	0	0	0	0	0	0
	9	0	0	0	0	0	0	0	0	0	0
	10	0	0	0	0	0	0	0	0	0	0
	11	0.035	0	0	0	0	0	0	0	0	0
	12	0	0	0	0	0	0	0	0	0	0
	13	0	0	0	0	0	0	0	0	0	0
	14	0	0	0	0	0	0	0	0	0	0
	15	0	0	0	0	0	0	0	0	0	0
	16	0	0	0	0	0	0	0	0	0	0
	17	0	0	0	0	0	0	0	0	0	0.021
	18	0	0	0	0	0	0	0	0	0	0.023
	19	0	0	0	0	0	0	0	0	0	0
	20	0	0	0	0	0	0	0	0	0	0
	21	0	0	0	0	0	0	0	0	0	0
	22	0	0	0	0	0	0	0	0.033	0	0
	23	0	0	0	0	0	0	0	0	0	0
	24	0	0	0	0	0	0	0	0	0	0
	25	0	0	0	0.023	0	0	0	0	0	0
	26	0	0	0	0	0	0	0	0	0	0
	27	0	0	0	0	0	0	0	0	0	0
	28	0	0	0	0	0	0	0	0	0	0
	29	0	0	0	0	0	0	0	0	0	0
	30	0	0	0	0	0	0	0	0.026	0	0
	31	0	0	0	0	0	0	0	0	0	0
	32	0	0	0	0	0	0	0	0	0	0
	33	0	0	0	0	0	0	0	0	0	0
	34	0	0	0	0	0	0	0	0	0	0
	35	0	0	0	0	0	0	0	0	0	0
	36	0	0	0	0	0	0	0	0	0	0
	37	0	0	0.025	0	0	0.02	0	0.023	0	0
	38	0	0	0	0	0	0	0	0	0	0
	39	0	0	0	0	0	0	0	0	0	0
	40	0	0	0	0.032	0	0	0	0	0	0
	41	0	0	0.027	0	0	0	0	0	0.03	0
	42	0	0.059	0	0	0	0	0	0.024	0	0
	43	0	0.035	0	0	0	0	0.028	0	0	0
	44	0	0	0	0	0	0	0	0	0.05	0
	45	0	0	0.017	0	0	0	0	0	0	0
	46	0	0	0	0	0	0	0	0	0	0
	47	0	0.082	0	0	0	0.02	0	0	0	0
	48	0	0	0	0.021	0	0.023	0	0.028	0.06	0.024
	49	0	0	0	0.024	0.19	0.039	0	0	0	0.024
	50	0	0	0.039	0.022	0	0.054	0.025	0	0.029	0
	51	0	0	0	0	0	0	0.05	0	0	0
	52	0	0	0	0	0	0	0	0	0	0.022
	53	0.02	0.021	0	0	0	0	0	0	0	0
	54	0	0	0.033	0	0	0	0	0	0	0
	55	0	0	0	0	0	0	0	0	0	0
	56	0	0	0	0	0.04	0	0	0.022	0	0
	57	0	0	0	0	0	0	0	0.029	0	0
	58	0	0	0	0	0	0	0.041	0	0.11	0
	59	0	0	0	0	0	0	0.047	0	0	0
	60	0	0	0	0	0	0	0	0.022	0	0
	61	0	0.16	0	0	0	0	0	0	0	0
	62	0	0	0	0	0	0	0	0	0	0.029
	63	0	0	0	0	0	0	0	0	0	0
	64	0	0	0	0	0	0	0	0	0	0.023
	65	0	0	0	0	0	0	0	0	0	0
	66	0	0	0	0.042	0	0	0	0.035	0.046	0
	67	0	0	0	0	0	0	0	0	0	0
	68	0	0	0.07	0.059	0	0	0	0	0	0
	69	0	0	0	0	0	0	0	0	0	0
	70	0	0	0	0	0	0	0	0	0	0
	71	0	0	0	0	0	0	0	0	0	0
	72	0	0	0	0	0	0	0	0	0	0
	73	0	0	0	0	0	0	0	0	0	0
	74	0	0	0	0	0	0	0	0	0	0
	75	0	0	0	0	0	0	0	0	0	0
	76	0	0	0	0	0	0	0	0	0	0
	77	0	0	0	0	0	0	0	0.038	0	0
	78	0	0	0	0	0	0	0	0	0	0
	79	0	0	0	0	0	0	0	0	0	0
	80	0	0	0	0	0	0	0	0.022	0	0
	81	0	0	0	0	0	0	0	0	0	0
	82	0	0	0	0	0	0	0	0	0	0
	83	0	0	0	0	0	0	0	0	0	0
	84	0	0	0	0	0	0	0	0	0	0
	85	0	0	0	0	0	0	0	0	0	0
	86	0	0	0	0	0	0	0	0	0	0
	87	0	0	0	0	0	0	0	0	0	0
	88	0	0	0	0	0	0	0	0	0	0
	89	0	0	0	0	0	0	0	0	0	0
	90	0	0	0	0	0	0	0	0	0	0
	91	0	0	0	0	0	0	0	0	0	0
	92	0	0	0	0	0	0	0	0	0	0
	93	0	0	0	0	0	0	0	0	0	0
	94	0	0	0	0	0	0	0	0	0	0
	95	0	0	0	0	0	0	0	0	0	0
	96	0	0	0	0	0	0	0	0	0	0
	97	0	0	0	0	0	0	0	0	0	0
	98	0	0	0	0	0	0	0	0	0	0
	99	0	0	0	0	0	0	0	0	0	0
	100	0	0	0	0	0	0	0	0	0	0
	101	0	0	0	0	0	0	0	0	0	0
	102	0	0	0	0	0	0	0	0	0	0
	103	0	0	0	0	0	0	0	0	0	0
	104	0	0	0	0	0	0	0	0	0	0
	105	0	0.1	0	0	0	0	0.087	0	0	0
	106	0	0	0	0	0	0	0.13	0	0	0
	107	0	0	0	0	0	0	0	0	0	0
	108	0	0	0	0	0	0	0	0	0	0
	109	0	0	0	0	0	0	0.054	0	0.18	0
	110	0	0	0	0.023	0	0	0	0	0	0
	111	0	0	0	0	0	0	0	0	0	0
	112	0	0	0	0	0	0	0	0	0	0
	113	0	0	0	0	0	0	0	0	0	0
	114	0	0	0	0	0	0	0	0	0	0
	115	0	0	0	0	0	0	0.05	0	0	0
	116	0	0	0	0	0	0	0	0	0	0
	117	0	0	0	0	0	0	0	0	0	0
	118	0	0	0	0	0	0	0	0	0.082	0
	119	0	0	0	0	0	0	0	0	0.04	0
	120	0	0	0	0	0	0.032	0	0	0	0
	121	0	0	0	0	0	0	0	0.052	0	0
	122	0	0	0	0	0	0	0	0	0	0
	123	0	0	0	0	0	0	0	0	0	0
	124	0	0	0	0	0	0.02	0	0	0	0
	125	0	0	0	0	0	0.03	0	0	0.065	0
	126	0	0	0	0	0	0	0	0	0	0
	127	0.031	0	0	0	0.074	0	0	0	0.051	0
	128	0	0	0	0	0	0	0	0	0	0
	129	0	0	0	0.029	0.071	0.02	0	0.059	0	0
	130	0	0	0.09	0.031	0	0	0	0.06	0	0.032
	131	0	0	0.048	0.042	0	0	0.045	0.058	0	0.023
	132	0	0	0	0	0	0	0	0	0	0
	133	0	0	0	0	0.068	0	0	0	0.076	0.02
	134	0	0	0.046	0	0	0.023	0	0	0	0
	135	0	0	0.079	0	0.11	0	0	0.049	0.073	0
	136	0	0	0	0	0	0.024	0	0	0	0
	137	0	0	0.13	0	0	0	0	0.032	0	0
	138	0	0	0.08	0.057	0.16	0.038	0	0.04	0.082	0
	139	0	0	0.18	0.021	0.11	0.034	0	0.13	0.074	0
	140	0	0	0	0	0	0	0	0	0	0
	141	0	0	0	0	0	0	0	0	0	0
	142	0	0	0	0	0	0	0	0	0.023	0.023
	143	0	0	0	0	0	0	0	0	0.029	0.029
	144	0	0	0	0.098	0	0	0	0.064	0	0
	145	0	0	0	0	0	0	0	0	0	0
	146	0	0	0	0.023	0	0	0	0	0.02	0
	147	0	0	0	0	0	0	0	0	0	0
	148	0	0	0	0	0	0	0.058	0.064	0	0
	149	0	0.092	0	0	0	0	0	0	0	0
	150	0	0.096	0	0	0	0	0	0	0	0
	151	0	0	0	0	0	0	0.048	0	0	0
	152	0	0	0	0	0	0	0	0	0	0
	153	0	0	0	0	0	0	0	0	0	0
	154	0	0	0	0	0	0	0.035	0	0	0
	155	0	0	0	0	0	0	0	0	0	0
	156	0	0	0	0.025	0	0	0	0	0	0
	157	0	0.3	0	0	0	0	0	0	0	0
	158	0	0.11	0	0	0	0	0	0	0	0
	159	0	0	0	0	0	0	0	0.033	0	0
	160	0	0	0	0	0	0	0	0	0	0
	161	0	0	0	0	0	0	0	0	0	0
	162	0	0	0	0	0	0	0	0	0	0
	163	0	0	0	0	0	0	0	0	0	0
	164	0	0	0	0	0	0	0	0	0	0
	165	0	0	0	0	0	0	0	0	0	0
	166	0	0	0	0	0	0	0	0.067	0.074	0
	167	0	0	0	0	0	0	0	0	0.027	0
	168	0	0	0	0	0	0	0	0	0	0
	169	0	0	0	0	0	0	0	0	0	0
	170	0	0	0.058	0.036	0	0	0.048	0.029	0	0
	171	0	0	0	0	0	0	0	0	0	0
	172	0	0	0	0	0	0	0	0	0	0
	173	0	0.081	0	0	0	0	0	0	0	0
	174	0	0.12	0	0	0	0	0	0	0	0
	175	0	0	0	0	0	0	0	0	0	0
	176	0	0	0	0	0	0	0	0	0	0
	177	0	0	0	0	0	0	0	0	0	0
	178	0	0	0	0	0	0	0	0	0	0
	179	0	0	0	0	0	0	0	0	0	0
	180	0	0	0	0	0	0	0	0	0	0
	181	0.13	0	0	0	0	0	0	0	0	0.022
	182	0	0	0	0	0	0	0	0	0	0
	183	0	0	0	0	0	0	0	0	0	0
	184	0	0	0	0	0	0	0	0	0	0
	185	0	0	0	0	0.037	0	0	0	0	0
